# Supplementary material for: Src and STAT3 inhibitors synergize to promote tumor inhibition in renal cell carcinoma
Source: Oncotarget. 2015 Nov 26;6(42):44675–87. doi: 10.18632/oncotarget.5971 (PMC4792584; doi:10.18632/oncotarget.5971)
Supplement: Supplementary file 2 [file oncotarget-06-44675-s002.xlsx]

## Sheet: Sheet1
MSigDB Geneset	Overlapping genes*	Enrichment Score (ES)	Normalized Enrichment Score (NES)	P value	FDR q value
Genesets related to cell cycle
REACTOME_SYNTHESIS_OF_DNA	19	-0.648577	-2.67359	0	0
REACTOME_S_PHASE	22	-0.649443	-2.55566	0	0
REACTOME_M_G1_TRANSITION	18	-0.678079	-2.36068	0	0
REACTOME_APC_C_CDC20_MEDIATED_DEGRADATION_OF_MITOTIC_PROTEINS	12	-0.676275	-2.18386	0	0
REACTOME_ACTIVATION_OF_ATR_IN_RESPONSE_TO_REPLICATION_STRESS	11	-0.678191	-2.13915	0	0
REACTOME_REGULATION_OF_MITOTIC_CELL_CYCLE	18	-0.678079	-2.10752	0	0
REACTOME_CYCLIN_E_ASSOCIATED_EVENTS_DURING_G1_S_TRANSITION_	11	-0.675975	-2.0814	0	0
REACTOME_MITOTIC_G2_G2_M_PHASES	21	-0.56634	-2.04337	0	0
REACTOME_ASSEMBLY_OF_THE_PRE_REPLICATIVE_COMPLEX	12	-0.676275	-2.01402	0	0
REACTOME_LOSS_OF_NLP_FROM_MITOTIC_CENTROSOMES	14	-0.564581	-1.97901	0	0
REACTOME_ACTIVATION_OF_THE_PRE_REPLICATIVE_COMPLEX	10	-0.677891	-1.94477	0	0
REACTOME_RECRUITMENT_OF_MITOTIC_CENTROSOME_PROTEINS_AND_COMPLEXES	15	-0.564831	-1.80612	0	0.000371
REACTOME_APC_C_CDH1_MEDIATED_DEGRADATION_OF_CDC20_AND_OTHER_APC_C_CDH1_TARGETED_PROTEINS_IN_LATE_MITOSIS_EARLY_G1	11	-0.675975	-1.88759	0	0.000396
REACTOME_ORC1_REMOVAL_FROM_CHROMATIN	11	-0.675975	-1.90998	0	0.00041
REACTOME_CELL_CYCLE_CHECKPOINTS	26	-0.408321	-1.28338	0	0.0964549
Genesets related to cellular transcription and translation
REACTOME_PROCESSING_OF_CAPPED_INTRON_CONTAINING_PRE_MRNA	18	-0.624278	-2.20255	0	0
KEGG_SPLICEOSOME	15	-0.657194	-2.07457	0	0
REACTOME_REGULATION_OF_MRNA_STABILITY_BY_PROTEINS_THAT_BIND_AU_RICH_ELEMENTS	12	-0.676275	-2.06752	0	0
REACTOME_METABOLISM_OF_NON_CODING_RNA	11	-0.627216	-1.9863	0	0
REACTOME_MRNA_SPLICING	11	-0.62234	-1.94895	0	0
REACTOME_TRANSPORT_OF_MATURE_TRANSCRIPT_TO_CYTOPLASM	11	-0.627216	-1.76799	0	0.0026109
REACTOME_MRNA_PROCESSING	18	-0.624278	-1.68547	0	0.00564708
REACTOME_METABOLISM_OF_MRNA	16	-0.397157	-1.483	0	0.0265409
Specific pathways
REACTOME_PREFOLDIN_MEDIATED_TRANSFER_OF_SUBSTRATE_TO_CCT_TRIC	10	-0.627381	-1.82713	0	0.000383
REACTOME_PROTEIN_FOLDING	12	-0.627938	-1.76956	0	0.00269249
PID_FOXM1PATHWAY	11	-0.621454	-1.733	0.0434783	0.00280442
PID_AURORA_B_PATHWAY	20	-0.325753	-1.46834	0	0.0293838
REACTOME_GLUCOSE_TRANSPORT	11	-0.431738	-1.34556	0.115385	0.067727
REACTOME_MEMBRANE_TRAFFICKING	10	-0.409393	-1.21157	0.178571	0.154602
PID_MYC_ACTIVPATHWAY	20	-0.324681	-1.12326	0	0.243973
